# Supplementary material for: Engineered Cas12j‐8 is a Versatile Platform for Multiplexed Genome Modulation in Mammalian Cells
Source: Adv Sci (Weinh). 2025 Jun 10;12(33):e02593. doi: 10.1002/advs.202502593 (PMC12412624; doi:10.1002/advs.202502593)
Supplement: Supplementary file 3 — Supplemental Table 2 [file ADVS-12-e02593-s001.xlsx]

## Sheet: Sheet1
Table S2. DNA or amino acid sequences of plasmids used in this study.
Architecture	Component	Amino acid sequence
endCas12j-8-CBEv1: Pst1374-rAPOBEC1-endCas12j-8-2xUGI	rAPOBEC1-XTEN-endCas12j-8-UGI-UGI	MGPKKKRKVAAASSETGPVAVDPTLRRRIEPHEFEVFFDPRELRKETCLLYEINWGGRHSIWRHTSQNTNKHVEVNFIEKFTTERYFCPNTRCSITWFLSWSPCGECSRAITEFLSRYPHVTLFIYIARLYHHADPRNRQGLRDLISSGVTIQIMTEQESGYCWRNFVNYSPSNEAHWPRYPHLWVRLYVLELYCIILGLPPCLNILRRKQPQLTFFTIALQSCHYQRLPPHILWATGLKSGGSSGGSSGSETPGTSESATPESSGGSSGGSKLMIKPTVSQFLTPGFKLIRNHSRTAGLKLKNEGEEACKKFVRENEIPKDECPNFQGGPAIANIIAKSREFTEWEIYQSSLAIQEVIFTLPKDKLPEPILKEEWRAQWLSEHGLDTVPYKEAAGLNL…
endCas12j-8-CBEv2: Pst1374-TadA-CDa-dCas12j-8-2xUGI	TadA-CDa-XTEN-endCas12j-8-UGI-UGI	MGPKKKRKVAAASEVEFSHEYWMRHALTLAKRARDEGAGPVGAVLVLNNRVIGEGWNRAIGLHDPTAHAEIMALRQGGLVMQNYRLFDATLYVTFEPCVMCAGAMINSRIGRVVFGVRNSKRGAAGSLMNVLNYPGMNHRVEITEGILADECAALLCDFYRMPRQVFNSQKKAQSSINSGGSSGGSSGSETPGTSESATPESSGGSSGGSKLMIKPTVSQFLTPGFKLIRNHSRTAGLKLKNEGEEACKKFVRENEIPKDECPNFQGGPAIANIIAKSREFTEWEIYQSSLAIQEVIFTLPKDKLPEPILKEEWRAQWLSEHGLDTVPYKEAAGLNLIIKNAVNTYKGVQVKVDNKNKNNLAKINRKNEIAKLNGEQEISFEEIKAFDDKGYLLQKPSP…
endCas12j-8-ABEv1: Pst1374-TadA8e-dCas12j-8	btNLS-TadA8e-XTEN-endCas12j-8-c-Myc-NLS-c-Myc-NLS-npNLS	MKRTADGSEFESPKKKRKVSSGSEVEFSHEYWMRHALTLAKRARDEREVPVGAVLVLNNRVIGEGWNRAIGLHDPTAHAEIMALRQGGLVMQNYRLIDATLYVTFEPCVMCAGAMIHSRIGRVVFGVRNSKRGAAGSLMNVLNYPGMNHRVEITEGILADECAALLCDFYRMPRQVFNAQKKAQSSINSSGSGGSSGGSSGSETPGTSESATPESSGGSSGGSPAAAMIKPTVSQFLTPGFKLIRNHSRTAGLKLKNEGEEACKKFVRENEIPKDECPNFQGGPAIANIIAKSREFTEWEIYQSSLAIQEVIFTLPKDKLPEPILKEEWRAQWLSEHGLDTVPYKEAAGLNLIIKNAVNTYKGVQVKVDNKNKNNLAKINRKNEIAKLNGEQEISFEEI…
endCas12j-8-ABEv2: Pst1374-wtTadA-TadA8e-endCas12j-8-2xMyc	btNLS-wtTadA-XTEN-TadA8e-XTEN-endCas12j-8-c-Myc-NLS-c-Myc-NLS-npNLS	MKRTADGSEFESPKKKRKVSSGSEVEFSHEYWMRHALTLAKRAWDEREVPVGAVLVHNNRVIGEGWNRPIGRHDPTAHAEIMALRQGGLVMQNYRLIDATLYVTLEPCVMCAGAMIHSRIGRVVFGARDAKTGAAGSLMDVLHHPGMNHRVEITEGILADECAALLSDFFRMRRQEIKAQKKAQSSTDSGGSSGGSSGSETPGTSESATPESSGGSSGGSSEVEFSHEYWMRHALTLAKRARDEREVPVGAVLVLNNRVIGEGWNRAIGLHDPTAHAEIMALRQGGLVMQNYRLIDATLYVTFEPCVMCAGAMIHSRIGRVVFGVRNSKRGAAGSLMNVLNYPGMNHRVEITEGILADECAALLCDFYRMPRQVFNAQKKAQSSINSSGSGGSSGGSSG…
pSt1374-NLS-Cas12j-8-2xMyc-NLS-DR36-BsmBI-VPR-T2A-mCherry	U6 Promoter-Cas12j-8DR-Spacer-HDV-CMV Enhancer-CMV Promoter-dCas12j-8--c-Myc-NLS-c-Myc-NLS-npNLS-VP64-RelA (p65) AD-Rta AD-T2A-mCherry	gagggcctatttcccatgattccttcatatttgcatatacgatacaaggctgttagagagataattggaattaatttgactgtaaacacaaagatattagtacaaaatacgtgacgtagaaagtaataatttcttgggtagtttgcagttttaaaattatgttttaaaatggactatcatatgcttaccgtaacttgaaagtatttcgatttcttggctttatatatcttgtggaaaggacGAAACaccggCTTTCAAGACTAATAGATTGCTCCTTACGAGGAGACACTCCCTATCAGTGATAGAGggccggcatggtcccagcctcctcgctggcgccggctgggcaacatgcttcggcatggcgaatgggacTTTTTTTTaagctttgacattgat…
pGL3-U6-Cas12j-8 crRNA-HDV	U6 Promoter-Cas12j-8DR-Spacer-HDV-human PGK Promoter	gagggcctatttcccatgattccttcatatttgcatatacgatacaaggctgttagagagataattggaattaatttgactgtaaacacaaagatattagtacaaaatacgtgacgtagaaagtaataatttcttgggtagtttgcagttttaaaattatgttttaaaatggactatcatatgcttaccgtaacttgaaagtatttcgatttcttggctttatatatcttgtggaaaggacGAAACaccggCTTTCAAGACTAATAGATTGCTCCTTACGAGGAGACcgagagagggtctcaggccggcatggtcccagcctcctcgctggcgccggctgggcaacatgcttcggcatggcgaatgggacaagctttttttaCCgaattctcgacctcg…
pSt1374-NLS-enCas12j-8 2xMyc-NLS	SV40-enCas12j-8-c-Myc-NLS-c-Myc-NLS-npNLS	MGPKKKRKVAAAMIKPTVSQFLTPGFKLIRNHSRTAGLKLKNEGEEACKKFVRENEIPKDECPNFQGGPAIANIIAKSREFTEWEIYQSSLAIQEVIFTLPKDKLPEPILKEEWRAQWLSEHGLDTVPYKEAAGLNLIIKNAVNTYKGVQVKVDNKNKNNLAKINRKNEIAKLNGEQEISFEEIKAFDDKGYLLQKPSPNKSIYCYQSVSPKPFITSKYHNVNLPEEYIGYYRKSNEPIVSPYQFDRLRIPIGEPGYVPKWQYTFLSKKRNKRRKLSKRIKNVSPILGIICIKKDWCVFDMRGLLRTNHWKKYHKPTDSINDLFRYFTGDPVIDTKANVVRFRYKMENGIVNYKPVREKKGKELLENICDQNGSCKLATVDVGQNNPVAIGLFELKKVN…
pSt1374-NLS-LbCas12a 2xMyc-NLS	SV40-LbCas12a-c-Myc-NLS-c-Myc-NLS-npNLS	MGPKKKRKVAAAMSKLEKFTNCYSLSKTLRFKAIPVGKTQENIDNKRLLVEDEKRAEDYKGVKKLLDRYYLSFINDVLHSIKLKNLNNYISLFRKKTRTEKENKELENLEINLRKEIAKAFKGNEGYKSLFKKDIIETILPEFLDDKDEIALVNSFNGFTTAFTGFFDNRENMFSEEAKSTSIAFRCINENLTRYISNMDIFEKVDAIFDKHEVQEIKEKILNSDYDVEDFFEGEFFNFVLTQEGIDVYNAIIGGFVTESGEKIKGLNEYINLYNQKTKQKLPKFKPLYKQVLSDRESLSFYGEGYTSDEEVLEVFRNTLNKNSEIFSSIKKLEKLFKNFDEYSSAGIFVKNGPAISTISKDIFGEWNVIRDKWNAEYDDIHLKKKAVVTEKYEDDRRK…
pSt1374-NLS-endCas12j-8-XTEN-VPR -NLS	endCas12j-8-XTEN-VPR	MGPKKKRKVAAAMIKPTVSQFLTPGFKLIRNHSRTAGLKLKNEGEEACKKFVRENEIPKDECPNFQGGPAIANIIAKSREFTEWEIYQSSLAIQEVIFTLPKDKLPEPILKEEWRAQWLSEHGLDTVPYKEAAGLNLIIKNAVNTYKGVQVKVDNKNKNNLAKINRKNEIAKLNGEQEISFEEIKAFDDKGYLLQKPSPNKSIYCYQSVSPKPFITSKYHNVNLPEEYIGYYRKSNEPIVSPYQFDRLRIPIGEPGYVPKWQYTFLSKKRNKRRKLSKRIKNVSPILGIICIKKDWCVFDMRGLLRTNHWKKYHKPTDSINDLFRYFTGDPVIDTKANVVRFRYKMENGIVNYKPVREKKGKELLENICDQNGSCKLATVAVGQNNPVAIGLFELKKVN…
pSt1374-NLS-dLbCas12a-XTEN-VPR -NLS	dLbCas12a-XTEN-VPR	MGPKKKRKVAAAMSKLEKFTNCYSLSKTLRFKAIPVGKTQENIDNKRLLVEDEKRAEDYKGVKKLLDRYYLSFINDVLHSIKLKNLNNYISLFRKKTRTEKENKELENLEINLRKEIAKAFKGNEGYKSLFKKDIIETILPEFLDDKDEIALVNSFNGFTTAFTGFFDNRENMFSEEAKSTSIAFRCINENLTRYISNMDIFEKVDAIFDKHEVQEIKEKILNSDYDVEDFFEGEFFNFVLTQEGIDVYNAIIGGFVTESGEKIKGLNEYINLYNQKTKQKLPKFKPLYKQVLSDRESLSFYGEGYTSDEEVLEVFRNTLNKNSEIFSSIKKLEKLFKNFDEYSSAGIFVKNGPAISTISKDIFGEWNVIRDKWNAEYDDIHLKKKAVVTEKYEDDRRK…
