# Supplementary material for: Engineered Cas12j‐8 is a Versatile Platform for Multiplexed Genome Modulation in Mammalian Cells
Source: Adv Sci (Weinh). 2025 Jun 10;12(33):e02593. doi: 10.1002/advs.202502593 (PMC12412624; doi:10.1002/advs.202502593)
Supplement: Supplementary file 4 — Supplemental Table 3 [file ADVS-12-e02593-s004.xlsx]

## Sheet: Sheet1
Table S3. The list of target sites and primers used in this study.
Related to Figure 1g-h,Figure S2
site name	spacer sequence	PAM	qPCR forward primer	qPCR reverse primer	CHIP-qPCR forward primer	CHIP-qPCR reverse primer
IFNG-site1	CCAGGGCGAAGTGGGGAGGT	TTA	GAGTGTGGAGACCATCAAGGAAG	TGCTTTGCGTTGGACATTCAAGTC	CACTTGTTCCCAACCACAAGC	ACTTCACACCATTCAAGGACTGG
IFNG-site2	CTTCACACCATTCAAGGACT	TTA
IFNG-site3	AGATGAGATGGTGACAGATA	TTA
IFNG-site4	TATTAATAACTAAGGTTTTG	TTG
KLF4-site1	CCCTCCCCCGCCCCCACGTG	TTC	CGGACATCAACGACGTGAG	GACGCCTTCAGCACGAACT
KLF4-site2	TTGATTTAGCTGCCATAGCA	TTG
KLF4-site3	TTCTCTCCGCCCCCCCCGAG	TTC
KLF4-site4	CTCCGCCTTCTCCCATGCCC	TTC
Related to , Figure S1
site name	spacer sequence	PAM	HTS forward primer	HTS reverse primer
TCF-site 3	ctaaaccaagtcccagacat	TTC	ACACTCTTTCCCTACACGACGCTCTTCCGATCTGAGgtcgtaggatcagcacaaagcg	GTGACTGGAGTTCAGACGTGTGCTCTTCCGATCTACCgcagcagcagcatgaaagagcc
PCSK9-site 5	tgtcacagagtgggacatca	TTG	ACACTCTTTCCCTACACGACGCTCTTCCGATCTGAGcccacctcctcacctttcca	GTGACTGGAGTTCAGACGTGTGCTCTTCCGATCTACCctgttagcatcacggtggcc
CXCR4-site 5	ggaacttcctatgcaaggca	TTG	ACACTCTTTCCCTACACGACGCTCTTCCGATCTGAGCCTGCCCACCATCTACTCCATC	GTGACTGGAGTTCAGACGTGTGCTCTTCCGATCTACCAGGCCAGGATGAGGACACTGC
hTGFBR2-site 8	ccaggttgaactcagcttct	TTC	ACACTCTTTCCCTACACGACGCTCTTCCGATCTGAGcctaccacatccaactccttct	GTGACTGGAGTTCAGACGTGTGCTCTTCCGATCTACCGGATGATGGCACAGTGCTCGC
CCR5-site 10	CATACAGTCAGTATCAATTC	TTC	ACACTCTTTCCCTACACGACGCTCTTCCGATCTGAGGGTACCTGGCTGTCGTCCATG	GTGACTGGAGTTCAGACGTGTGCTCTTCCGATCTACCCAAGCAGCGGCAGGACCAGC
CCR5-site 5	gaaatacaatgtgtcaactc	TTG	ACACTCTTTCCCTACACGACGCTCTTCCGATCTGAGTGGGCAACATGCTGGTCATCC	GTGACTGGAGTTCAGACGTGTGCTCTTCCGATCTACCCATGGACGACAGCCAGGTACC
TIGIT-site 4	TAGGACCTCCAGGAAGATTC	TTC	ACACTCTTTCCCTACACGACGCTCTTCCGATCTGAGTCAAGGATCGAGTGGCCCCAG	GTGACTGGAGTTCAGACGTGTGCTCTTCCGATCTACCtcccgaattgagaagccctgc
CISH-site 3	ACTGACAGCGTGAACAGGTA	TTC	ACACTCTTTCCCTACACGACGCTCTTCCGATCTGAGctctgcacttgcctagGCTGGT	GTGACTGGAGTTCAGACGTGTGCTCTTCCGATCTACCCACAAGGCTGACCACATCCGG
CISH-site 2	GCTCACTCTCTGTCTGGGCT	TTG	ACACTCTTTCCCTACACGACGCTCTTCCGATCTGAGTGTGGAGCGGACTGGGCAGC	GTGACTGGAGTTCAGACGTGTGCTCTTCCGATCTACCtctcccaccagactactcagg
hVEGFA-site 4	TTGTGCTGTAGGAAGCTCAT	TTG	ACACTCTTTCCCTACACGACGCTCTTCCGATCTGAGtggctgggtcactaacctct	GTGACTGGAGTTCAGACGTGTGCTCTTCCGATCTACCacatagcgggaagctggacgg
TCF-site 8	caggctctgactcagggaag	TTG	ACACTCTTTCCCTACACGACGCTCTTCCGATCTGAGggaaacgtagccctaggcaggc	GTGACTGGAGTTCAGACGTGTGCTCTTCCGATCTACCgtgccacctgcactaaattctc
Related to Figure 2b-c, Figure S3-5
site name	spacer sequence	PAM	HTS forward primer	HTS reverse primer
CD274-site9	CTCAGGATCTAATCTCCTAA	TTC	ACACTCTTTCCCTACACGACGCTCTTCCGATCTGAGGTGACCATCAAGTCCTGAGTGG	GTGACTGGAGTTCAGACGTGTGCTCTTCCGATCTACCaggcagacatcatgctaggtgc
VEGFA -site3	tgctgtcttgggtgcattgg	TTC	ACACTCTTTCCCTACACGACGCTCTTCCGATCTGAGACAGCCCGAGCCGGAGAG	GTGACTGGAGTTCAGACGTGTGCTCTTCCGATCTACCacctaagacgacagaggggg
PCSK9-site5	tgtcacagagtgggacatca	TTG	ACACTCTTTCCCTACACGACGCTCTTCCGATCTGAGcccacctcctcacctttcca	GTGACTGGAGTTCAGACGTGTGCTCTTCCGATCTACCctgttagcatcacggtggcc
SOD1-site5	attattagGCATGTTGGAGA	TTC	ACACTCTTTCCCTACACGACGCTCTTCCGATCTGAGcaggtgcagccccatctttctt	GTGACTGGAGTTCAGACGTGTGCTCTTCCGATCTACCATAGACACATCGGCCACACC
TGFBR2 -site8	ccaggttgaactcagcttct	TTC	ACACTCTTTCCCTACACGACGCTCTTCCGATCTGAGcctaccacatccaactccttct	GTGACTGGAGTTCAGACGTGTGCTCTTCCGATCTACCGGATGATGGCACAGTGCTCGC
CCR5-site5	gaaatacaatgtgtcaactc	TTG	ACACTCTTTCCCTACACGACGCTCTTCCGATCTGAGTGGGCAACATGCTGGTCATCC	GTGACTGGAGTTCAGACGTGTGCTCTTCCGATCTACCCATGGACGACAGCCAGGTACC
CCR5-site4	cttcttactgtccccttctg	TTC	ACACTCTTTCCCTACACGACGCTCTTCCGATCTGAGTGGGCAACATGCTGGTCATCC	GTGACTGGAGTTCAGACGTGTGCTCTTCCGATCTACCCATGGACGACAGCCAGGTACC
CXCR4-site8	agcacatcatggttggcctt	TTC	ACACTCTTTCCCTACACGACGCTCTTCCGATCTGAGTGGACCGCTACCTGGCCATC	GTGACTGGAGTTCAGACGTGTGCTCTTCCGATCTACCCAGGATGACAATACCAGGCAGG
CCR5-site9	AGATCTGGTAAAGATGATTC	TTG	ACACTCTTTCCCTACACGACGCTCTTCCGATCTGAGGGTACCTGGCTGTCGTCCATG	GTGACTGGAGTTCAGACGTGTGCTCTTCCGATCTACCCAAGCAGCGGCAGGACCAGC
CD274-site6	gttgtggatccagtcacctc	TTG	ACACTCTTTCCCTACACGACGCTCTTCCGATCTGAGccctctgagaaccagcctgca	GTGACTGGAGTTCAGACGTGTGCTCTTCCGATCTACCCCACTCAGGACTTGATGGTCAC
CXCR4-site5	ggaacttcctatgcaaggca	TTG	ACACTCTTTCCCTACACGACGCTCTTCCGATCTGAGCCTGCCCACCATCTACTCCATC	GTGACTGGAGTTCAGACGTGTGCTCTTCCGATCTACCAGGCCAGGATGAGGACACTGC
CISH-site3	ACTGACAGCGTGAACAGGTA	TTC	ACACTCTTTCCCTACACGACGCTCTTCCGATCTGAGctctgcacttgcctagGCTGGT	GTGACTGGAGTTCAGACGTGTGCTCTTCCGATCTACCCACAAGGCTGACCACATCCGG
ALAS1-site9	GCATGACTCCATCCCGATCC	TTG	ACACTCTTTCCCTACACGACGCTCTTCCGATCTGAGgctcttcagagcagtctctggt	GTGACTGGAGTTCAGACGTGTGCTCTTCCGATCTACCgttagtccttggccttgttagg
TIGIT-site4	TAGGACCTCCAGGAAGATTC	TTC	ACACTCTTTCCCTACACGACGCTCTTCCGATCTGAGTCAAGGATCGAGTGGCCCCAG	GTGACTGGAGTTCAGACGTGTGCTCTTCCGATCTACCtcccgaattgagaagccctgc
APOB-site9	CAAGCAGAAGCCAGAAGTGA	TTG	ACACTCTTTCCCTACACGACGCTCTTCCGATCTGAGggacaaaatcattggtgccaact	GTGACTGGAGTTCAGACGTGTGCTCTTCCGATCTACCgcctgtaaccacaggtctcaac
CISH-site2	GCTCACTCTCTGTCTGGGCT	TTG	ACACTCTTTCCCTACACGACGCTCTTCCGATCTGAGTGTGGAGCGGACTGGGCAGC	GTGACTGGAGTTCAGACGTGTGCTCTTCCGATCTACCtctcccaccagactactcagg
APOB-site4	GTGGCAAATCCTCCAGAGAT	TTG	ACACTCTTTCCCTACACGACGCTCTTCCGATCTGAGggtcagaggcagagaactttgaa	GTGACTGGAGTTCAGACGTGTGCTCTTCCGATCTACCGTAGGGACTTGGAACTCTCGAG
APOB-site10	GCAGGCGACCAGTGGGCGAG	TTG	ACACTCTTTCCCTACACGACGCTCTTCCGATCTGAGggacaaaatcattggtgccaact	GTGACTGGAGTTCAGACGTGTGCTCTTCCGATCTACCgcctgtaaccacaggtctcaac
ALAS1-site3	GTGATGAGGGAGTCTGAATA	TTG	ACACTCTTTCCCTACACGACGCTCTTCCGATCTGAGcacaaccaccattctgtactgtc	GTGACTGGAGTTCAGACGTGTGCTCTTCCGATCTACCgggctacttacATAACTGCCCC
ANGPTL3-site12	CAGTCTTCCAACTCAATTCG	TTC	ACACTCTTTCCCTACACGACGCTCTTCCGATCTGAGctgtcagtgtccaacctgtactt	GTGACTGGAGTTCAGACGTGTGCTCTTCCGATCTACCCCGGGATTGCATTGGGGACATT
Related to Figure 3d-f, Figure S6
site name	spacer sequence	PAM	HTS forward primer	HTS reverse primer
TCF4-site2	gtagtcgtaggatcagcaca	TTC	ACACTCTTTCCCTACACGACGCTCTTCCGATCTGAGggattggtaggacctgttcctta	GTGACTGGAGTTCAGACGTGTGCTCTTCCGATCTACCtcctgacatgtctgggacttgg
TCF4-site8	caggctctgactcagggaag	TTG	ACACTCTTTCCCTACACGACGCTCTTCCGATCTGAGggaaacgtagccctaggcaggc	GTGACTGGAGTTCAGACGTGTGCTCTTCCGATCTACCgtgccacctgcactaaattctc
TCF4-site3	ctaaaccaagtcccagacat	TTC	ACACTCTTTCCCTACACGACGCTCTTCCGATCTGAGgtcgtaggatcagcacaaagcg	GTGACTGGAGTTCAGACGTGTGCTCTTCCGATCTACCgcagcagcagcatgaaagagcc
VEGFA-site3	tgctgtcttgggtgcattgg	TTC	ACACTCTTTCCCTACACGACGCTCTTCCGATCTGAGACAGCCCGAGCCGGAGAG	GTGACTGGAGTTCAGACGTGTGCTCTTCCGATCTACCacctaagacgacagaggggg
CXCR4-site5	ggaacttcctatgcaaggca	TTG	ACACTCTTTCCCTACACGACGCTCTTCCGATCTGAGCCTGCCCACCATCTACTCCATC	GTGACTGGAGTTCAGACGTGTGCTCTTCCGATCTACCAGGCCAGGATGAGGACACTGC
CDK5-site4	ggattcccgtccgctgttac	TTG	ACACTCTTTCCCTACACGACGCTCTTCCGATCTGAGcctcctcaaacctcctcccca	GTGACTGGAGTTCAGACGTGTGCTCTTCCGATCTACCaggggaccctccagaccc
CCR5-site1	gcagggctccgatgtataat	TTG	ACACTCTTTCCCTACACGACGCTCTTCCGATCTGAGgcacagGGTGGAACAAGATGG	GTGACTGGAGTTCAGACGTGTGCTCTTCCGATCTACCACAGGTCAGAGATGGCCAGG
CCR5-site3	cagtttatcaggatgaggat	TTG	ACACTCTTTCCCTACACGACGCTCTTCCGATCTGAGgcacagGGTGGAACAAGATGG	GTGACTGGAGTTCAGACGTGTGCTCTTCCGATCTACCACAGGTCAGAGATGGCCAGG
TGFBR2-site2	tggttgtcacaggtggaaaa	TTC	ACACTCTTTCCCTACACGACGCTCTTCCGATCTGAGggcaggctgcctggcagttg	GTGACTGGAGTTCAGACGTGTGCTCTTCCGATCTACCcCATACAGCCACACAGACTTCC
CD274-site9	CTCAGGATCTAATCTCCTAA	TTC	ACACTCTTTCCCTACACGACGCTCTTCCGATCTGAGGTGACCATCAAGTCCTGAGTGG	GTGACTGGAGTTCAGACGTGTGCTCTTCCGATCTACCaggcagacatcatgctaggtgc
NPY1R-site5	CTGATCTACCAAGTAATGAC	TTC	ACACTCTTTCCCTACACGACGCTCTTCCGATCTGAGTTGCTGTGGAACGACATCAGCTG	GTGACTGGAGTTCAGACGTGTGCTCTTCCGATCTACCTGCAGCACCAAGAGGAGAGTGG
CISH-site3	ACTGACAGCGTGAACAGGTA	TTC	ACACTCTTTCCCTACACGACGCTCTTCCGATCTGAGctctgcacttgcctagGCTGGT	GTGACTGGAGTTCAGACGTGTGCTCTTCCGATCTACCCACAAGGCTGACCACATCCGG
KLRC1-site1	CTTACCAATGTAGTAACAAC	TTC	ACACTCTTTCCCTACACGACGCTCTTCCGATCTGAGgCACGTCATTGTGGCCATTGTC	GTGACTGGAGTTCAGACGTGTGCTCTTCCGATCTACCgctaaatgtatatacccacac
ANGPTL3-site12	CAGTCTTCCAACTCAATTCG	TTC	ACACTCTTTCCCTACACGACGCTCTTCCGATCTGAGctgtcagtgtccaacctgtactt	GTGACTGGAGTTCAGACGTGTGCTCTTCCGATCTACCCCGGGATTGCATTGGGGACATT
CXCR4-site8	agcacatcatggttggcctt	TTC	ACACTCTTTCCCTACACGACGCTCTTCCGATCTGAGTGGACCGCTACCTGGCCATC	GTGACTGGAGTTCAGACGTGTGCTCTTCCGATCTACCCAGGATGACAATACCAGGCAGG
Related to Figure 4c-d, Figure 5b-c, Figure S7.
site name	spacer sequence	PAM	HTS forward primer	HTS reverse primer
PCSK9-site1	cccagagcatcccgtggaac	TTG	ACACTCTTTCCCTACACGACGCTCTTCCGATCTGAGggatgtggggacaggtttgat	GTGACTGGAGTTCAGACGTGTGCTCTTCCGATCTACCtggattcagctcagatggggt
PCSK9-site5	tgtcacagagtgggacatca	TTG	ACACTCTTTCCCTACACGACGCTCTTCCGATCTGAGcccacctcctcacctttcca	GTGACTGGAGTTCAGACGTGTGCTCTTCCGATCTACCctgttagcatcacggtggcc
KLRC1-site1	CTTACCAATGTAGTAACAAC	TTC	ACACTCTTTCCCTACACGACGCTCTTCCGATCTGAGgCACGTCATTGTGGCCATTGTC	GTGACTGGAGTTCAGACGTGTGCTCTTCCGATCTACCgctaaatgtatatacccacac
TCF4-site3	ctaaaccaagtcccagacat	TTC	ACACTCTTTCCCTACACGACGCTCTTCCGATCTGAGgtcgtaggatcagcacaaagcg	GTGACTGGAGTTCAGACGTGTGCTCTTCCGATCTACCgcagcagcagcatgaaagagcc
APOB-site4	GTGGCAAATCCTCCAGAGAT	TTG	ACACTCTTTCCCTACACGACGCTCTTCCGATCTGAGggtcagaggcagagaactttgaa	GTGACTGGAGTTCAGACGTGTGCTCTTCCGATCTACCGTAGGGACTTGGAACTCTCGAG
ANGPTL3-site3	TCCATAAGACGAAGGGCCAA	TTG	ACACTCTTTCCCTACACGACGCTCTTCCGATCTGAGTTTGATTCTCTATCTCCAGAGCC	GTGACTGGAGTTCAGACGTGTGCTCTTCCGATCTACCTTGATTTCACTGGTTTGCAGCG
SOD1-site6	taaatagGCTGTACCAGTGC	TTA	ACACTCTTTCCCTACACGACGCTCTTCCGATCTGAGagcactttctccatgggaagtt	GTGACTGGAGTTCAGACGTGTGCTCTTCCGATCTACCggtgggggaaacacggaattat
CCR5-site10	CATACAGTCAGTATCAATTC	TTC	ACACTCTTTCCCTACACGACGCTCTTCCGATCTGAGGGTACCTGGCTGTCGTCCATG	GTGACTGGAGTTCAGACGTGTGCTCTTCCGATCTACCCAAGCAGCGGCAGGACCAGC
CD274-site8	AATGTGACCAGCACACTGAG	TTC	ACACTCTTTCCCTACACGACGCTCTTCCGATCTGAGGTGACCATCAAGTCCTGAGTGG	GTGACTGGAGTTCAGACGTGTGCTCTTCCGATCTACCaggcagacatcatgctaggtgc
TGFBR2-site7	aagtgacaggcatcagcctc	TTC	ACACTCTTTCCCTACACGACGCTCTTCCGATCTGAGcctaccacatccaactccttct	GTGACTGGAGTTCAGACGTGTGCTCTTCCGATCTACCGGATGATGGCACAGTGCTCGC
ANGPTL3-site6	AGTTGAGTTCAAGTGACATA	TTG	ACACTCTTTCCCTACACGACGCTCTTCCGATCTGAGGTCCATAAGACGAAGGGCCAAAT	GTGACTGGAGTTCAGACGTGTGCTCTTCCGATCTACCGGTGTTCTGGAGTTTCAGGTTG
TCF4-site6	gagaaatggctttcggaagt	TTG	ACACTCTTTCCCTACACGACGCTCTTCCGATCTGAGggctctttcatgctgctgctgc	GTGACTGGAGTTCAGACGTGTGCTCTTCCGATCTACCcttccctgagtcagagcctgc
CISH-site3	ACTGACAGCGTGAACAGGTA	TTC	ACACTCTTTCCCTACACGACGCTCTTCCGATCTGAGctctgcacttgcctagGCTGGT	GTGACTGGAGTTCAGACGTGTGCTCTTCCGATCTACCCACAAGGCTGACCACATCCGG
CISH-site5	TACGCAGAAGCAGTGCCCGC	TTG	ACACTCTTTCCCTACACGACGCTCTTCCGATCTGAGGCCTATGCCTAAGGAGGATGC	GTGACTGGAGTTCAGACGTGTGCTCTTCCGATCTACCGGTGAGGGTGGGCAGATTGCC
KLRC1-site3	TATAGATAATGAAGAAGAAA	TTC	ACACTCTTTCCCTACACGACGCTCTTCCGATCTGAGgCACGTCATTGTGGCCATTGTC	GTGACTGGAGTTCAGACGTGTGCTCTTCCGATCTACCgctaaatgtatatacccacac
SOD1-cDNA	-		ACACTCTTTCCCTACACGACGCTCTTCCGATCTGAGatggaccagtgaaggtgtgggg	GTGACTGGAGTTCAGACGTGTGCTCTTCCGATCTACCggccaatgatgcaatggtctcc
Related to Figure 6c-d, Figure S8
site name	spacer sequence	PAM	HTS forward primer	HTS reverse primer
ADORA2A-site6	CCCTCTGCTGGCTGCCCCTA	TTG	ACACTCTTTCCCTACACGACGCTCTTCCGATCTGAGGCAGATGGAGAGCCAGCCTCT	GTGACTGGAGTTCAGACGTGTGCTCTTCCGATCTACCACGGTAGGCGTAGATGAAGGG
CISH-site3	ACTGACAGCGTGAACAGGTA	TTC	ACACTCTTTCCCTACACGACGCTCTTCCGATCTGAGctctgcacttgcctagGCTGGT	GTGACTGGAGTTCAGACGTGTGCTCTTCCGATCTACCCACAAGGCTGACCACATCCGG
KLRC1-site2	CTGGCCTGTACTTCGAAGAA	TTG	ACACTCTTTCCCTACACGACGCTCTTCCGATCTGAGgCACGTCATTGTGGCCATTGTC	GTGACTGGAGTTCAGACGTGTGCTCTTCCGATCTACCgctaaatgtatatacccacac
PCSK9-site1	cccagagcatcccgtggaac	TTG	ACACTCTTTCCCTACACGACGCTCTTCCGATCTGAGggatgtggggacaggtttgat	GTGACTGGAGTTCAGACGTGTGCTCTTCCGATCTACCtggattcagctcagatggggt
KLRC1-site1	CTTACCAATGTAGTAACAAC	TTC	ACACTCTTTCCCTACACGACGCTCTTCCGATCTGAGgCACGTCATTGTGGCCATTGTC	GTGACTGGAGTTCAGACGTGTGCTCTTCCGATCTACCgctaaatgtatatacccacac
KLRC1-site3	TATAGATAATGAAGAAGAAA	TTC	ACACTCTTTCCCTACACGACGCTCTTCCGATCTGAGgCACGTCATTGTGGCCATTGTC	GTGACTGGAGTTCAGACGTGTGCTCTTCCGATCTACCgctaaatgtatatacccacac
VEGFA-site3	tgctgtcttgggtgcattgg	TTC	ACACTCTTTCCCTACACGACGCTCTTCCGATCTGAGACAGCCCGAGCCGGAGAG	GTGACTGGAGTTCAGACGTGTGCTCTTCCGATCTACCacctaagacgacagaggggg
TCF4-site2	gtagtcgtaggatcagcaca	TTC	ACACTCTTTCCCTACACGACGCTCTTCCGATCTGAGggattggtaggacctgttcctta	GTGACTGGAGTTCAGACGTGTGCTCTTCCGATCTACCtcctgacatgtctgggacttgg
TCF4-site8	caggctctgactcagggaag	TTG	ACACTCTTTCCCTACACGACGCTCTTCCGATCTGAGggaaacgtagccctaggcaggc	GTGACTGGAGTTCAGACGTGTGCTCTTCCGATCTACCgtgccacctgcactaaattctc
