# Supplementary material for: Engineered Cas12j‐8 is a Versatile Platform for Multiplexed Genome Modulation in Mammalian Cells
Source: Adv Sci (Weinh). 2025 Jun 10;12(33):e02593. doi: 10.1002/advs.202502593 (PMC12412624; doi:10.1002/advs.202502593)
Supplement: Supplementary file 5 — Supplemental Source data [file ADVS-12-e02593-s003.xlsx]

## Sheet: Fig.1c
Sample name	GFP fluorescence values
	Rep1	Rep2	Rep3	mean	Compared to WT
NC	231	244		237.5
WT	1547	1495	1541	1527.67	1
E31R	1231	1275	1254	1253.33	0.820423
E44R	133	203	285	207	0.135501
E100R	1232	1279	1311	1274	0.833952
E101R	1096	1082	1081	1086.33	0.711106
E119R	1697	1663	1573	1644.33	1.07637
D142R	1816	1993	1797	1868.67	1.22322
E157R	2177	2119	2053	2116.33	1.38534
D234R	672	736	767	725	0.47458
E242R	997	1084	1047	1042.67	0.682522
E258R	2640	2508	2555	2567.67	1.68078
D288R	231	218	192	213.667	0.139865
D313R	2443	2486	2353	2427.33	1.58892
D318R	149	185	186	173.333	0.113463
D322R	241	203	200	214.667	0.140519
E346R	186	217	156	186.333	0.121973
E351R	180	352	174	235.333	0.154048
D403R	557	560	557	558	0.365263
D416R	704	701	703	702.667	0.459961
D419R	1283	1385	1430	1366	0.894174
D495R	1850	1822	1752	1808	1.1835
D512R	1630	1652	1639	1640.33	1.07375
D523R	2026	1982	2051	2019.67	1.32206
D527R	2327	2311	2503	2380.33	1.55815
E529R	225	233	233	230.333	0.150775
E535R	832	743	694	756.333	0.495091
E538R	363	345	361	356.333	0.233253
E547R	1987	1693	1930	1870	1.22409
D549R	184	137	174	165	0.108008
E595R	421	385	302	369.333	0.241763
E609R	484	467	590	513.667	0.336243

## Sheet: Fig.1d
Sample name	GFP fluorescence values
	Rep1	Rep2	Rep3	mean	Compared to WT
NC	162	175	157	164.667
WT	639	643	635	639	1
E258R	1352	1272	1357	1327	2.07668
E258R+D142R	1252	1175	1166	1197.67	1.87428
E258R+E157R	1397	1347	1399	1381	2.16119
E258R+D313R	2109	2152	2074	2111.67	3.30464
E258R+D495R	2077	2000	2026	2034.33	3.18362
E258R+D523R	1630	1740	1742	1704	2.66667
E258R+D527R	1859	1848	1722	1809.67	2.83203
E258R+E547R	1644	2026	2136	1935.33	3.02869

## Sheet: Fig.1e
Sample name	GFP fluorescence values
	Rep1	Rep2	Rep3	mean	Compared to WT
NC	140	222	218	193.333
WT	361	366	388	371.667	1
E258R	569	608	596	591	1.59013
E258R+D313R	1380	1382	1371	1377.67	3.70673
E258R+D495R	1034	1126	1057	1072.33	2.8852
E258R+D313R+D495R	1761	1729	1701	1730.33	4.65561
E258R+D313R+D527R	1916	1862	1893	1890.33	5.0861
E258R+D313R+E547R	1393	1577	1475	1481.67	3.98655
E258R+D495R+D527R	1375	1371	1301	1349	3.6296
E258R+D495R+E547R	1515	1575	1515	1535	4.13004
E258R+D313R+D495R+D527R	2034	1907	1974	1971.67	5.30493
E258R+D313R+D495R+E547R	1794	1809	1761	1788	4.81076
E258R+D313R+D495R+D527R+E547R	2197	2169	2197	2187.67	5.8861

## Sheet: Fig.1g
		NC			dCas12j-8-VPR			endCas12j-8-VPR
Fold activation	IFNG	1.32435	1.22532	1	29.7706	24.7574	19.9704	154.272	187.314	103.594

## Sheet: Fig.1h
		Control			Target
Fold enrichment	dCas12j-8	1	0.76547	0.718683	2.66157	3.94232	3.60135
	endCas12j-8	1.14838	1.30776	1.29815	8.43268	8.18206	8.0903

## Sheet: Fig.2b
	Cas12j-8			enCas12j-8			LbCas12a			NC
	Rep1	Rep2	Rep3	Rep1	Rep2	Rep3	Rep1	Rep2	Rep3	Rep1	Rep2	Rep3
VEGFA -site3	43.9976	44.6572	44.8747	79.4007	77.4006	76.4366	74.2111	76.9896	75.7313	0.00987637	0.0152579	0.0154326
SOD1-site5	17.3963	16.469	14.7495	62.3399	59.7344	57.5144	72.3424	73.3922	66.5437	0.036153	0.0465791	0.0616555
CISH-site3	2.97353	2.96972	3.21316	44.6772	40.9789	43.0719	50.4934	42.7502	45.7213	0.0504023	0.0123584	0.0815734
TIGIT-site4	0.484546	0.565036	0.499307	28.731	28.2863	28.3136	43.1547	41.0768	41.0618	0.038362	0.0267655	0.032553

## Sheet: Fig.2d
	Cas12j-8			enCas12j-8			NC
	Rep1	Rep2	Rep3	Rep1	Rep2	Rep3	Rep1	Rep2	Rep3
VEGFA_site 4_on target	6.41007	7.88279	7.19812	40.0453	40.6952	36.052	0.6076	0.22237	0.12315
VEGFA_site 4_Mismatch1	0.71114	0.21351	0.22595	1.48408	1.92709	1.47875	0.6076	0.22237	0.12315
VEGFA_site 4_Mismatch2	0.37558	0.29228	0.07207	0.46476	0.4059	0.10375	0.6076	0.22237	0.12315
VEGFA_site 4_Mismatch3	0.05437	0.26187	0.20439	0.18982	0.74243	0.6095	0.6076	0.22237	0.12315
VEGFA_site 4_Mismatch4	0.33869	0.10321	0.10892	1.05586	0.1297	0.19301	0.6076	0.22237	0.12315
VEGFA_site 4_Mismatch5	0.28907	0.24377	0.19147	1.19677	0.7119	0.81909	0.6076	0.22237	0.12315
VEGFA_site 4_Mismatch6	0.05994	0.03645	0.10625	1.04665	0.98947	1.44253	0.6076	0.22237	0.12315
VEGFA_site 4_Mismatch7	0.08469	0.073	0.04329	0.79484	1.0281	0.31873	0.6076	0.22237	0.12315
VEGFA_site 4_Mismatch8	0.05038	0.05566	0.04064	0.09207	0.08917	0.06933	0.6076	0.22237	0.12315
VEGFA_site 4_Mismatch9	0.05399	0.05328	0.05029	0.38479	0.37714	0.36791	0.6076	0.22237	0.12315
VEGFA_site 4_Mismatch10	0.06492	0.04839	0.05705	0.10385	0.10922	0.08122	0.6076	0.22237	0.12315
VEGFA_site 4_Mismatch11	0.05343	0.13099	0.07426	0.12618	0.14837	0.08505	0.6076	0.22237	0.12315
VEGFA_site 4_Mismatch12	0.10756	0.07353	0.05627	0.11716	0.09095	0.09093	0.6076	0.22237	0.12315
VEGFA_site 4_Mismatch13	0.06902	0.08145	0.04232	0.09434	0.21708	0.05238	0.6076	0.22237	0.12315
VEGFA_site 4_Mismatch14	0.07848	0.06178	0.06668	0.49361	0.52158	0.6184	0.6076	0.22237	0.12315
VEGFA_site 4_Mismatch15	0.03461	0.03469	0.03762	0.05786	0.06714	0.05545	0.6076	0.22237	0.12315
VEGFA_site 4_Mismatch16	0.19735	0.45403	0.20898	4.08545	2.09267	1.38442	0.6076	0.22237	0.12315
VEGFA_site 4_Mismatch17	0.17793	0.40479	1.14897	2.61842	2.232	3.7787	0.6076	0.22237	0.12315
VEGFA_site 4_Mismatch18	4.60813	4.84342	4.22541	29.808	28.5847	26.9962	0.6076	0.22237	0.12315
VEGFA_site 4_Mismatch19	10.544	10.9617	11.5092	43.1575	45.5699	46.3116	0.6076	0.22237	0.12315
VEGFA_site 4_Mismatch20	6.92147	7.40445	7.01257	23.9402	24.1959	23.2428	0.6076	0.22237	0.12315
	Cas12j-8			enCas12j-8			NC
	Rep1	Rep2	Rep3	Rep1	Rep2	Rep3	Rep1	Rep2	Rep3
TGFBR2_site 8_on_target	8.56122	9.75619	8.4864	31.4489	28.7989	25.8373	0.15652	0.09159	0.06227
TGFBR2_site 8_Mismatch1	1.10356	0.76757	0.27955	0.53345	0.83257	0.50898	0.15652	0.09159	0.06227
TGFBR2_site 8_Mismatch2	0.28759	0.24559	0.09782	0.9807	0.82922	0.12165	0.15652	0.09159	0.06227
TGFBR2_site 8_Mismatch3	0.07694	0.12478	0.12145	0.18376	0.30102	0.21921	0.15652	0.09159	0.06227
TGFBR2_site 8_Mismatch4	0.16696	0.08248	0.06601	0.30284	0.13113	0.09645	0.15652	0.09159	0.06227
TGFBR2_site 8_Mismatch5	0.22618	0.27989	0.14231	0.67507	0.73748	0.6552	0.15652	0.09159	0.06227
TGFBR2_site 8_Mismatch6	0.08666	0.09381	0.10911	0.91047	0.90494	0.2526	0.15652	0.09159	0.06227
TGFBR2_site 8_Mismatch7	0.11765	0.13262	0.05132	0.37204	0.25248	0.95783	0.15652	0.09159	0.06227
TGFBR2_site 8_Mismatch8	0.07264	0.09225	0.06271	0.06063	0.10047	0.04993	0.15652	0.09159	0.06227
TGFBR2_site 8_Mismatch9	0.06028	0.05401	0.05701	0.08828	0.07381	0.0829	0.15652	0.09159	0.06227
TGFBR2_site 8_Mismatch10	0.06904	0.05689	0.06845	0.09878	0.09843	0.07901	0.15652	0.09159	0.06227
TGFBR2_site 8_Mismatch11	0.06246	0.07594	0.05845	0.1326	0.09619	0.07562	0.15652	0.09159	0.06227
TGFBR2_site 8_Mismatch12	0.06885	0.06654	0.05744	0.07789	0.0915	0.07071	0.15652	0.09159	0.06227
TGFBR2_site 8_Mismatch13	0.03241	0.04136	0.05134	0.05606	0.04488	0.04234	0.15652	0.09159	0.06227
TGFBR2_site 8_Mismatch14	0.05374	0.05529	0.04868	0.11768	0.09398	0.04366	0.15652	0.09159	0.06227
TGFBR2_site 8_Mismatch15	0.0655	0.04155	0.04412	0.05921	0.04961	0.0696	0.15652	0.09159	0.06227
TGFBR2_site 8_Mismatch16	0.23543	0.26934	0.199	1.46469	1.52812	3.53456	0.15652	0.09159	0.06227
TGFBR2_site 8_Mismatch17	2.0042	1.92728	2.57089	18.3996	21.4607	27.7816	0.15652	0.09159	0.06227
TGFBR2_site 8_Mismatch18	8.7697	8.2446	5.78288	37.9783	36.0613	41.8887	0.15652	0.09159	0.06227
TGFBR2_site 8_Mismatch19	9.51109	8.20416	7.87929	39.369	40.7806	42.3069	0.15652	0.09159	0.06227
TGFBR2_site 8_Mismatch20	7.91014	6.7179	6.98928	35.2432	36.4407	37.2513	0.15652	0.09159	0.06227

## Sheet: Fig.3c
	dCas12j-8-CBEv1			endCas12j-8-CBEv1			dCas12j-8-CBEv2			endCas12j-8-CBEv2
	Rep1	Rep2	Rep3	Rep1	Rep2	Rep3	Rep1	Rep2	Rep3	Rep1	Rep2	Rep3
C1	0.02735	0.020911	0.03693	0.044162	0.033389	0.029139	0.034634	0.031183	0.031537	0.025248	0.027799	0.029495
C2	0.050682	0.074367	0.079255	0.29878	0.230295	0.273788	0.009017	0.012179	0.005988	0.009023	0.008431	0.010668
C3	0.033406	0.027225	0.092601	0.389097	0.526218	0.40239	0.043568	0.24643	0.39601	0.133836	0.052668	0.027565
C4	0.363965	0.301113	0.362331	4.75641	4.72967	4.84682	0.245371	0.143842	0.240048	1.3181	1.17398	1.13044
C5	2.58851	2.73728	2.96649	34.0709	33.8995	33.2797	0.60659	0.438975	0.4311	10.3078	9.83454	9.11877
C6	1.20261	1.10025	1.41762	35.886	35.1796	33.829	0.902515	1.0753	3.44115	12.7323	12.7137	11.0851
C7	4.87882	5.58733	6.21468	36.9512	38.2415	38.6901	4.17307	2.00608	2.03975	31.6983	28.0139	30.2584
C8	3.70105	3.91572	4.30687	38.9851	38.7138	38.017	1.82141	1.90999	0.944937	11.9494	12.7054	12.8941
C9	1.04226	0.937843	1.1737	34.4622	33.8448	32.5354	0.456249	0.351838	0.79725	19.4082	19.6001	17.7302
C10	3.44189	3.9333	4.45041	34.1992	35.3885	35.7179	1.11298	0.499257	0.349515	5.86585	5.58177	5.70127
C11	1.73062	1.78386	2.04463	29.3442	29.1093	28.4187	0.524208	0.492986	0.308629	1.92916	2.09938	2.35109
C12	0.309243	0.298533	0.343301	18.2875	18.0469	17.1846	0.04266	0.053963	0.074808	1.37546	1.36185	1.19317
C13	0.446015	0.509175	0.607602	4.75842	4.59036	4.85557	0.085704	0.042918	0.050042	0.153141	0.152896	0.116699
C14	0.3795	0.362302	0.389321	12.84	12.5891	12.6951	0.11599	0.060366	0.060419	1.99965	1.96238	1.72823
C15	0.073493	0.063837	0.071521	7.09069	6.87506	6.54526	0.01422	0.035615	0.06016	0.410121	0.453323	0.445963
C16	0.107296	0.110826	0.139358	1.14419	1.06268	1.12574	0.031699	0.024477	0.036229	0.071261	0.055866	0.045205
C17	0.336234	0.299376	0.327447	20.7783	20.4065	20.5305	0.051642	0.042362	0.04028	1.22765	1.2199	1.03235
C18	0.032451	0.031919	0.037643	4.08334	4.03149	3.78504	0.009682	0.012591	0.012555	0.060955	0.061133	0.074819
C19	0.058908	0.037639	0.045291	0.424554	0.399512	0.436117	0.012914	0.006371	0.009644	0.008731	0.012563	0.009939
C20	0.260829	0.225962	0.251669	18.2993	17.8398	17.6353	0.017214	0.01112	0.014152	0.334967	0.355167	0.297476

## Sheet: Fig.3d
	TCF4-site2
		NC			dCas12j-8-CBEv1			endCas12j-8-CBEv1			dCas12j-8-CBEv2			endCas12j-8-CBEv2
		Rep1	Rep2	Rep3	Rep1	Rep2	Rep3	Rep1	Rep2	Rep3	Rep1	Rep2	Rep3	Rep1	Rep2	Rep3
	C6	0.00775688	0.0140026	0.0347319	3.16482	3.17975	3.1119	26.8301	25.0232	25.681	14.1553	12.9055	13.1161	33.8477	31.9573	31.6331
	C14	0.00861876	0.00551619	0.0243123	0.0992617	0.0483562	0.129989	2.33698	1.96342	2.13871	0.0554194	0.053399	0.0712255	0.322483	0.28929	0.283379
	C17	0.0163756	0.0190945	0.0138927	0.0190365	0.0280989	0.0302785	0.0219217	0.0208242	0.0225186	0.0145841	0.0193474	0.0183628	0.0233433	0.0193539	0.0196726
	C19	0.00603313	0.00509187	0.00868297	0.0027195	0.00326731	0.0036543	0.0139502	0.00892465	0.0049431	0.00510442	0.00309559	0.00389514	0.00345826	0.0040745	0.00515235
	TCF4-site8
		NC			dCas12j-8-CBEv1			endCas12j-8-CBEv1			dCas12j-8-CBEv2			endCas12j-8-CBEv2
		Rep1	Rep2	Rep3	Rep1	Rep2	Rep3	Rep1	Rep2	Rep3	Rep1	Rep2	Rep3	Rep1	Rep2	Rep3
	C1	0.139054	0.129384	0.135259	0.120526	0.142812	0.104608	0.114361	0.148108	0.116618	0.110173	0.0945325	0.117007	0.114983	0.113166	0.134731
	C5	0.0123484	0.00750052	0.00386454	0.0965326	0.0954334	0.0990036	0.265985	0.299568	0.202297	0.304523	0.325726	0.303037	4.14526	4.33406	4.22752
	C7	0.00483198	0.00312522	0.00552078	3.6063	3.77063	3.42067	11.9462	12.7052	11.8808	1.43349	1.4632	1.28892	14.9444	15.5752	15.1554
	C11	0.00161066	0.00250017	0.00165623	2.09693	2.3371	1.94533	8.3586	8.79603	8.25787	0.143596	0.210643	0.0989207	0.678987	0.678996	0.638532
	C13	0.00483198	0.0043753	0.00331247	2.57569	2.57264	2.32976	9.00365	9.39718	8.94984	0.735312	0.773728	0.6201	7.96488	8.39811	8.04823
	TCF4-site3
		NC			dCas12j-8-CBEv1			endCas12j-8-CBEv1			dCas12j-8-CBEv2			endCas12j-8-CBEv2
		Rep1	Rep2	Rep3	Rep1	Rep2	Rep3	Rep1	Rep2	Rep3	Rep1	Rep2	Rep3	Rep1	Rep2	Rep3
	C1	0.00268237	0.00182338	0.00270301	0.00220493	0.00722445	0.00457903	0.0545718	0.0717309	0.0737316	0.00338413	0.00150505	0.00162215	0.00435888	0.00837834	0.00267003
	C6	0.00383196	0.00364676	0.00386144	0.400194	0.475208	0.415166	12.4802	13.6305	12.014	0.443321	0.409373	0.320374	4.26008	4.42827	4.48966
	C7	0.00613114	0.00182338	0.00308915	0.704474	0.943994	0.675153	13.2465	14.3257	12.5375	1.67402	1.83165	1.50981	25.5169	26.2938	23.796
	C12	0.00651433	0.00273507	0.00308915	0.285538	0.287372	0.30476	8.82392	9.22018	8.34115	0.15567	0.15502	0.114767	0.752633	0.73536	0.780317
	C13	0.00344876	0.00683767	0.00849516	0.168677	0.180611	0.163828	5.0362	5.2135	4.61454	0.0699387	0.0662222	0.0474478	0.135125	0.152744	0.110139
	C14	0.00728073	0.00729351	0.0131289	0.183009	0.181414	0.161284	4.60519	4.82568	4.32172	0.0857314	0.061707	0.0437979	0.169996	0.157899	0.120819
	C18	0.00383196	0.00683767	0.00463372	0.00551231	0.00722445	0.00661416	0.06905	0.0811899	0.068465	0.00789631	0.00677272	0.00608305	0.00871776	0.00902283	0.0120151
	VEGFA-site3
		NC			dCas12j-8-CBEv1			endCas12j-8-CBEv1			dCas12j-8-CBEv2			endCas12j-8-CBEv2
		Rep1	Rep2	Rep3	Rep1	Rep2	Rep3	Rep1	Rep2	Rep3	Rep1	Rep2	Rep3	Rep1	Rep2	Rep3
	C3	0.0720555	0.0452656	0.0667806	0.0501444	0.0364892	0.0483793	0.0353519	0.0321778	0.0330686	0.049888	0.0416815	0.0347621	0.0232344	0.0228848	0.0350112
	C7	0.00341642	0.0019262	0.00310607	0.766863	0.255705	0.404429	10.6575	10.1246	12.1425	2.72125	2.46072	3.04695	25.1628	26.1278	25.1356
	C15	0.0357172	0.0197435	0.0176011	0.0181557	0.0154377	0.0173948	0.0270781	0.034189	0.0314939	0.0244734	0.029556	0.0215946	0.0256379	0.0206702	0.0470984
	CXCR4-site5
		NC			dCas12j-8-CBEv1			endCas12j-8-CBEv1			dCas12j-8-CBEv2			endCas12j-8-CBEv2
		Rep1	Rep2	Rep3	Rep1	Rep2	Rep3	Rep1	Rep2	Rep3	Rep1	Rep2	Rep3	Rep1	Rep2	Rep3
	C5	0.0102767	0.00695072	0.0072402	0.0297375	0.0270394	0.0210102	0.476069	0.410491	0.46837	0.0116018	0.0277032	0.0156507	0.134147	0.10612	0.121163
	C8	0.0289617	0.0115845	0.0152849	0.296101	0.295353	0.289368	6.45306	6.06903	6.24571	0.196679	0.188595	0.223022	2.76662	2.77185	2.73468
	C9	0.0298959	0.0208522	0.0249385	0.248945	0.259994	0.236842	6.30138	5.88587	6.09811	0.127068	0.11614	0.12814	1.0877	1.09516	1.13779
	C14	0.0205534	0.0231691	0.0233295	0.019117	0.0228795	0.0105051	0.0267008	0.0337746	0.0337041	0.0182314	0.0170481	0.0166288	0.0276593	0.0244076	0.0425963
	C19	0.0214877	0.0104261	0.0297653	0.0208163	0.0228795	0.0171902	0.0176111	0.0181863	0.0209198	0.0104969	0.0106551	0.0107598	0.0255848	0.010612	0.0179851
	CDK5-site4
		NC			dCas12j-8-CBEv1			endCas12j-8-CBEv1			dCas12j-8-CBEv2			endCas12j-8-CBEv2
		Rep1	Rep2	Rep3	Rep1	Rep2	Rep3	Rep1	Rep2	Rep3	Rep1	Rep2	Rep3	Rep1	Rep2	Rep3
	C6	0.0157233	0.0764763	0.0191468	0.259295	0.264734	0.300717	5.32843	5.05056	5.57895	0.435022	0.448661	0.481174	6.23475	6.14067	6.80404
	C7	0.00934897	0.0783724	0.0103496	0.229464	0.238373	0.274398	5.29215	5.02175	5.54993	0.287855	0.295536	0.304703	3.93546	3.84282	4.15522
	C8	0.0522693	0.110606	0.066755	0.381485	0.410562	0.440716	4.78571	4.5841	4.98414	2.10106	1.99241	2.17139	17.2549	17.1447	18.449
	C11	0.00722421	0.0644676	0.00362236	0.190455	0.212012	0.236318	4.50553	4.29162	4.6599	0.179562	0.170536	0.192958	2.15245	2.18149	2.37584
	C12	0.0420704	0.0562511	0.0589928	0.0361406	0.0532834	0.0403196	0.387009	0.383821	0.357653	0.100888	0.0950893	0.088541	0.757446	0.750292	0.790771
	C14	0.00849907	0.0145368	0.00724473	0.00573661	0.00560878	0.00447996	0.0211646	0.0212026	0.0180744	0.008793	0.00892857	0.00977004	0.0102232	0.0155144	0.0199601
	C20	0.00467449	0.0107446	0.00569229	0.00401563	0.00729141	0.00727994	0.00403134	0.0103295	0.0125973	0.00462789	0.00267857	0.00854878	0.00557629	0.00430955	0.00410943

## Sheet: Fig.4b
	dCas12j-8-ABEv1			endCas12j-8-ABEv1			dCas12j-8-ABEv2			endCas12j-8-ABEv2
	Rep1	Rep2	Rep3	Rep1	Rep2	Rep3	Rep1	Rep2	Rep3	Rep1	Rep2	Rep3
A1	0.05541	0.039724	0.032692	0.405059	0.135267	0.058861	0.020082	0.019007	0.020316	0.013262	0.010159	0.013308
A2	0.046932	0.167947	0.053539	0.146273	0.053221	0.052097	0.0084	0.011242	0.021862	0.009737	0.015267	0.015489
A3	0.029821	0.036215	0.023756	0.067883	0.075227	0.07862	0.022783	0.02463	0.01714	0.076294	0.087703	0.080943
A4	0.813102	0.717742	0.679695	3.46688	3.11113	3.13471	1.32038	1.72492	2.38016	7.01046	5.92299	5.38978
A5	4.37451	4.92465	5.84396	20.5613	20.0478	22.2911	9.20599	8.52027	9.17506	40.8753	36.1588	40.9942
A6	0.65275	0.664287	0.665168	13.4909	13.4867	14.3233	2.45263	2.25705	1.19574	21.3376	22.827	23.0636
A7	0.280913	0.253693	0.269341	8.08938	7.31049	7.97137	0.726711	0.724008	0.890753	15.1954	12.6742	12.8608
A8	0.618755	0.77021	0.882016	5.14833	5.13279	5.74124	1.88169	1.54921	1.62522	11.9079	10.9198	11.9875
A9	0.166501	0.155207	0.132355	3.66566	3.69752	3.89027	0.957322	0.852586	0.497073	7.04326	7.58107	7.70764
A10	0.047678	0.074031	0.056601	4.61661	4.23182	4.65003	0.261064	0.149035	0.145374	10.421	8.65351	8.93032
A11	0.049402	0.096615	0.107077	0.502095	0.468521	0.487931	0.343996	0.314414	0.185827	1.03958	1.12568	1.12427
A12	0.016567	0.036215	0.029695	1.24156	1.28674	1.29219	0.270008	0.277226	0.211058	1.56093	1.59581	1.783
A13	0.019329	0.024376	0.044402	0.460482	0.410535	0.461557	0.029704	0.06307	0.054628	0.863642	0.641595	0.727896
A14	0.024701	0.041535	0.031574	0.059988	0.036644	0.058027	0.057543	0.053214	0.105812	0.14838	0.124	0.089924
A15	0.013254	0.044493	0.030543	1.11072	1.12929	1.18978	0.105342	0.055273	0.061143	1.58667	1.56502	1.68787
A16	0.023195	0.026182	0.040011	0.295982	0.234688	0.261286	0.033051	0.092445	0.059143	0.65675	0.508464	0.521331
A17	0.013585	0.033409	0.035692	0.039444	0.023557	0.034308	0.049142	0.061459	0.111496	0.128905	0.105754	0.041735
A18	0.015739	0.031041	0.025453	1.01234	1.13803	1.17567	0.099928	0.062147	0.053212	1.74608	1.85814	1.84202
A19	0.012886	0.012639	0.01659	0.020047	0.01285	0.021535	0.011296	0.011664	0.010384	0.025464	0.026733	0.02083
A20	0.022231	0.027991	0.011669	0.017257	0.01047	0.022872	0.028561	0.016489	0.046348	0.042195	0.028673	0.010756

[truncated: 14 more sheets: Fig.4c,  Fig.5b,  Fig.5c, Fig.6b, Fig.6c, Fig.6d, Fig.S1, Fig.S2, Fig.S3, Fig.S4, Fig.S5, Fig.S6, Fig.S7, Fig.S8]
